# Supplementary material for: Feasibility of virtual low-cost quantitative continuous measurement of movements in the extremities of people with Parkinson’s disease
Source: MethodsX. 2023 Jun 2;11:102230. doi: 10.1016/j.mex.2023.102230 (PMC10293722; doi:10.1016/j.mex.2023.102230)
Supplement: Supplementary file 3 [file mmc3.xlsx]

## Sheet: Table 1
Participant	Age	3.17 RTUR A	3.17 RTUR S	3.17 RTUR AS	3.17 RTUR H	3.17 RTUR J	3.17 RTUR M	3.17 RTUR %	3.17 RTUL A	3.17 RTUL S	3.17 RTUL AS	3.17 RTUL H	3.17 RTUL J	3.17 RTUL M	3.17 RTUL %	3.17 RTUCR A	3.17 RTUCR S	3.17 RTUCR AS	3.17 RTUCR H	3.17 RTUCR J	3.17 RTUCR M	3.17 RTUCR %	3.17 RTUCL A	3.17 RTUCL S	3.17 RTUCL AS	3.17 RTUCL H	3.17 RTUCL J	3.17 RTUCL M	3.17 RTUCL %	3.15 PTR A	3.15 PTR S	3.15 PTR AS	3.15 PTR H	3.15 PTR J	3.15 PTR M	3.15 PTR %	3.15 PTL A	3.15 PTL S	3.15 PTL AS	3.15 PTL H	3.15 PTL J	3.15 PTL M	3.15 PTL%	3.4 FTR A	3.4 FTR S	3.4 FTR AS	3.4 FTR H	3.4 FTR J	3.4 FTR M
19	76	0	.	0	0	0	0	100	1	.	0	0	0	0	80	0	.	0	0	0	0	100	0	.	0	0	0	0	100	1	.	1	1	1	1	100	2	.	2	1	1	1	60	3	.	2	4	1	3
20	70	0	.	.	.	0	0	100	0	.	.	.	0	0	100	0	.	.	.	0	0	100	0	.	.	.	0	0	100	0	.	0	.	1	2	50	0	.	0	.	1	2	50	2	.	1	.	3	1
23	72	1	.	.	.	0	0	67	1	.	.	.	0	0	67	1	.	.	.	0	0	67	1	.	.	.	0	0	67	0	.	.	.	0	1	67	0	.	.	.	0	1	67	3	.	.	.	1	3
24	58	0	.	.	0	0	0	100	0	.	.	0	0	0	100	0	.	.	0	0	0	100	0	.	.	0	0	0	100	2	.	.	1	0	2	50	2	.	.	1	0	2	50	3	.	.	3	3	3
25	55	2	.	0	1	0	.	50	2	.	0	1	0	.	50	1	.	1	1	0	.	75	3	.	1	1	0	.	50	1	.	1	2	0	.	50	1	.	1	2	0	.	50	2	3	1	2	2	.
Number	5	5	0	2	3	5	4	5	5	0	2	3	5	4	5	5	0	2	3	5	4	5	5	0	2	3	5	4	5	5	0	3	3	5	4	5	5	0	3	3	5	4	5	5	1	3	3	5	4
Mean	66.2	0.6	.	0	0.3	0	0	83.4	0.8	.	0	0.33	0	0	79.4	0.4	.	0.5	0.33	0	0	88.4	0.8	.	0.5	0.33	0	0	83.4	0.8	.	0.67	1.3	0.4	1.5	63.4	1	.	1	1.3	0.4	1.5	55.4	2.6	3	1.33	3	2	2.5
SD	9.18	0.9	.	0	0.58	0	0	23.5	0.84	.	0	0.58	0	0	21.61	0.55	.	0.71	0.58	0	0	16.13	1.3	.	0.71	0.58	0	0	23.51	0.84	.	0.58	0.58	0.55	0.58	21.74	1	.	1	0.58	0.55	0.58	7.8	0.55	.	0.58	1	1	1
[truncated: 106 more columns]
